# Supplementary material for: The effects of Bacillus coagulans MTCC 5856 on functional gas and bloating in adults: A randomized, double-blind, placebo-controlled study
Source: Medicine (Baltimore). 2023 Mar 3;102(9):e33109. doi: 10.1097/MD.0000000000033109 (PMC9982755; doi:10.1097/MD.0000000000033109)
Supplement: Supplementary file 3 [file medi-102-e33109-s003.zip]

Archive with 1 entries (1 files):
- medi-102-e33109-s003.txt
